# Supplementary material for: Metronomic 5-Fluorouracil Delivery Primes Skeletal Muscle for Myopathy but Does Not Cause Cachexia
Source: Pharmaceuticals (Basel). 2021 May 17;14(5):478. doi: 10.3390/ph14050478 (PMC8156038; doi:10.3390/ph14050478)
Supplement: Supplementary file 1 [file pharmaceuticals-14-00478-s001.zip]

Archive with 1 entries (1 files):
- pharmaceuticals-1185223-supplementary.pdf
